# Supplementary material for: Bisphosphonate Use and Cardiovascular Outcomes According to Kidney Function Status in Post-Menopausal Women: An Emulated Target Trial from the Multi-Ethnic Study of Atherosclerosis
Source: Diagnostics (Basel). 2025 Jul 7;15(13):1727. doi: 10.3390/diagnostics15131727 (PMC12248928; doi:10.3390/diagnostics15131727)
Supplement: Supplementary file 1 [file diagnostics-15-01727-s001.zip]

Archive with 1 entries (1 files):
- diagnostics-3698816-supplementary.pdf
